# Supplementary material for: In Search of the Perfect Composite Material—A Chemoinformatics Approach Towards the Easier Handling of Dental Materials
Source: Int J Mol Sci. 2025 Aug 26;26(17):8283. doi: 10.3390/ijms26178283 (PMC12428768; doi:10.3390/ijms26178283)
Supplement: Supplementary file 1 [file ijms-26-08283-s001.zip]

Archive with 2 entries (2 files):
- ESI - Table S3 and Figure S1.pdf
- ESI - Table S1 and S2.xlsx
