# Supplementary material for: In Search of the Perfect Composite Material—A Chemoinformatics Approach Towards the Easier Handling of Dental Materials
Source: Int J Mol Sci. 2025 Aug 26;26(17):8283. doi: 10.3390/ijms26178283 (PMC12428768; doi:10.3390/ijms26178283)
Supplement: Supplementary file 1 [file ijms-26-08283-s001.zip › ESI - Table S1 and S2.xlsx]

## Sheet: INFO
In search of the perfect composite material – a mathematical approach towards the easier handling of dental materials
Supplementary Information - Table S1 and S2
Joachim Eichenlauba, b, *, Karol Barana, Kamil Urbańskic, Marlena Robakowskad, Jolanta Kalinowskac, Bogna Racka-Pilszakc, Adam Kloskowskia
a Department of Physical Chemistry, Faculty of Chemistry, Gdansk University of Technology, Narutowicza 11/12, 80-233 Gdansk, Poland
b Department of Dental Prosthetics, Medical University of Gdansk, Elizy Orzeszkowej 18, 80-208 Gdansk, Poland
c Division of Orthodontics, Faculty of Medicine, Medical University of Gdansk, Aleja Zwycięstwa 42c, 80-210 Gdansk, Poland
d Department of Public Health and Social Medicine, Medical University of Gdansk, Debinki 7, 80-210 Gdansk, Poland
*Corresponding author: MSc. Eng., DDS Joachim Eichenlaub,
Department of Physical Chemistry, Faculty of Chemistry, Gdansk University of Technology,
Narutowicza Str.11/12, 80-233 Gdansk, Poland.
E-mail adress: joachim.eichenlaub@pg.edu.pl
&
Department of Dental Prosthetics, Medical University of Gdansk,
Elizy Orzeszkowej 18, 80-208 Gdansk, Poland.
E-mail adress: joachim.eichenlaub@gumed.edu.pl

## Sheet: Table S1
Dental monomer	SMILES code	Density	Density unit	Density ref.	Density calculated	Density unit	Surface Ten.	Surf. unit.	Surf. Ref.	Surface Ten. Calculated	Surf. unit.	Chemspider	Pub chem	fp1	fp2	fp3	fp4	fp5	fp6	fp7	fp8	fp9	fp10	fp11	fp12	fp13	fp14	fp15	fp16	fp17	fp18	fp19	fp20	fp21	fp22	fp23	fp24	fp25	fp26	fp27	fp28	fp29	fp30	fp31	fp32	fp33	fp34	fp35	fp36
Bisphenol-A glycidyl dimethacrylate	CC(=C)C(=O)OCC(COC1=CC=C(C=C1)C(C)(C)C2=CC=C(C=C2)OCC(COC(=O)C(=C)C)O)O												https://pubchem.ncbi.nlm.nih.gov/compound/15284	0	1	0	0	0	0	0	0	1	0	0	0	0	0	0	0	0	0	0	0	0	0	0	0	0	0	0	0	0	0	0	0	0	0	0	0
Urethane dimethacrylate	CC(C(C)(C)OC(=O)C(=C)C)OC(=O)NCCCCCCNC(=O)OCCOC(=O)C(=C)C				1.1	g/cm3				37.6	Dyn/cm	http://www.chemspider.com/Chemical-Structure.149043.html?rid=4eaebddb-8971-4c9f-9e68-cd49e455990e		0	1	0	0	0	0	0	0	0	0	0	0	0	1	0	0	0	0	0	0	0	0	0	0	0	0	0	0	0	0	0	0	0	0	0	0
Lauryl acrylate	CCCCCCCCCCCCOC(=O)C=C	0.884	g/cm3	Alfa Aesar H60625	0.9	g/cm3				30	Dyn/cm	http://www.chemspider.com/Chemical-Structure.67636.html?rid=de5d02d6-c838-4f15-bbb1-5f6a67e9e5a5		0	0	0	0	0	0	0	0	0	0	0	0	0	1	0	0	0	0	0	0	0	0	0	0	0	0	0	0	0	0	0	0	0	0	0	0
2-Hydroxyethyl acrylate	OCCOC(=O)C=C	1.106	g/cm3	Alfa Aesar B24815	1.1	g/cm3				35.5	Dyn/cm	http://www.chemspider.com/Chemical-Structure.12612.html?rid=a9c16bfa-af51-43ea-80be-3d2c10a64369		0	0	0	0	0	0	0	0	0	0	0	0	0	1	0	0	0	0	0	0	0	0	0	0	0	0	0	0	0	0	0	0	0	0	0	0
2-Ethylbuthyl methacrylate	CCC(CC)COC(=O)C(C)=C													0	1	0	0	0	0	0	0	0	0	0	0	0	0	0	0	0	0	0	0	0	0	0	0	0	0	0	0	0	0	0	0	0	0	0	0
Glycidil methacrylate	CC(=C)C(=O)OCC1CO1													0	0	0	0	0	0	0	0	0	0	0	0	0	0	0	0	0	0	0	0	0	0	0	0	0	0	0	0	0	0	0	0	0	0	0	0
2-Phenoxyethyl methacrylate	CC(=C)C(=O)OCCOc1ccccc1				1.1	g/cm3				35	Dyn/cm	http://www.chemspider.com/Chemical-Structure.59735.html?rid=6a92f6de-82bc-4834-8115-39cde501bf57		0	0	0	0	0	0	0	0	0	0	0	0	0	1	0	0	0	0	0	0	0	0	0	0	0	0	0	0	0	0	0	0	0	0	0	0
2-Hydroxypropyl acrylate	CC(O)COC(=O)C=C	1.05	g/cm3	Wikidata Q2238032	1	g/cm3				33.6	Dyn/cm	http://www.chemspider.com/Chemical-Structure.55190.html?rid=9e15eda9-47ae-4887-9bd5-989892a2c3d9&page_num=0		0	1	0	0	0	0	0	0	0	0	0	0	0	0	0	0	0	0	0	0	0	0	0	0	0	0	0	0	0	0	0	0	0	0	0	0
Benzyl methacrylate	CC(=C)C(=O)OCc1ccccc1	1.04	g/cm3	Alfa Aesar L10840	1	g/cm3				34.8	Dyn/cm	http://www.chemspider.com/Chemical-Structure.16315.html?rid=9adb200e-1e74-4745-9274-5b6ba915405d		0	0	0	0	0	0	0	0	0	0	0	0	0	0	0	0	0	0	0	0	0	0	0	0	0	0	0	0	0	0	0	0	0	0	0	0
Neopenthylglycol dimethacrylate	CC(=C)C(=O)OCC(C)(C)COC(=O)C(=C)C													0	0	0	0	0	0	0	0	0	0	0	0	0	0	0	0	0	0	0	0	0	0	0	0	0	0	0	0	0	0	0	0	0	0	0	0
Lauryl methacrylate	CCCCCCCCCCCCOC(=O)C(C)=C	0.873	g/cm3	Merck Millipore 1920, 800589	0.9	g/cm3				29.6	Dyn/cm	http://www.chemspider.com/Chemical-Structure.8566.html?rid=61b70bb1-da32-4bd7-b34a-7657b1ca81e6		0	0	0	0	0	0	0	0	0	0	0	0	0	1	0	0	0	0	0	0	0	0	0	0	0	0	0	0	0	0	0	0	0	0	0	0
2-Buthoxyethyl methacrylate	CCCCOCCOC(=O)C(C)=C													0	0	0	0	0	0	0	0	0	0	0	0	0	1	0	0	0	0	0	0	0	0	0	0	0	0	0	0	0	0	0	0	0	0	0	0
Monoethyleneglycol dimethacrylate	CC(=C)C(=O)OCCOC(=O)C(=C)C													0	0	0	0	0	0	0	0	0	0	0	0	0	1	0	0	0	0	0	0	0	0	0	0	0	0	0	0	0	0	0	0	0	0	0	0
n-Butyl acrylate	CCCCOC(=O)C=C	0.898	g/cm3	Merck Millipore 1168, 800832	0.9	g/cm3	25.93	Dyn/cm	10.1021/je301333b	26.7	Dyn/cm	http://www.chemspider.com/Chemical-Structure.8514.html?rid=d25800db-a8e5-4b2a-8829-a2e8c0005be0		0	0	0	0	0	0	0	0	0	0	0	0	0	1	0	0	0	0	0	0	0	0	0	0	0	0	0	0	0	0	0	0	0	0	0	0
Diethyleneglycol dimethacrylate	CC(=C)C(=O)OCCOCCOC(=O)C(=C)C				1.1	g/cm3				32.6	Dyn/cm	http://www.chemspider.com/Chemical-Structure.16006.html?rid=f01f86c9-455a-4740-befd-94ecdec61570		0	0	0	0	0	0	0	0	0	0	0	0	0	1	0	0	0	0	0	0	0	0	0	0	0	0	0	0	0	0	0	0	0	0	0	0
i-Butyl acrylate	CC(C)COC(=O)C=C	0.888	g/cm3	Alfa Aesar L12739	0.9	g/cm3				25.6	Dyn/cm	http://www.chemspider.com/Chemical-Structure.7531.html?rid=dd61c464-d67f-47fa-a558-f197600155d1		0	1	0	0	0	0	0	0	0	0	0	0	0	0	0	0	0	0	0	0	0	0	0	0	0	0	0	0	0	0	0	0	0	0	0	0
2-Hydroxy-1, 3-dimethacryloxy propane	CC(=C)C(=O)OCC(O)COC(=O)C(C)=C													0	1	0	0	0	0	0	0	0	0	0	0	0	0	0	0	0	0	0	0	0	0	0	0	0	0	0	0	0	0	0	0	0	0	0	0
Triethylene glycol dimethacrylate	CC(=C)C(=O)OCCOCCOCCOC(=O)C(=C)C				1.1	g/cm3				33.7	Dyn/cm	http://www.chemspider.com/Chemical-Structure.7691.html?rid=ad56fc24-83a1-4631-90dd-cb40b64941e1		0	0	0	0	0	0	0	0	0	0	0	0	0	1	0	0	0	0	0	0	0	0	0	0	0	0	0	0	0	0	0	0	0	0	0	0
Nonaethyleneglycol dimethacrylate	C=C(C)C(=O)OCCOCCOCCOCCOCCOCCOCCOCCOCCOC(=O)C(=C)C				1.1	g/cm3				36.7	Dyn/cm	http://www.chemspider.com/Chemical-Structure.8478249.html?rid=797657a4-bad4-4189-ad56-729c34bb3031		0	0	0	0	0	0	0	0	0	0	0	0	0	1	0	0	0	0	0	0	0	0	0	0	0	0	0	0	0	0	0	0	0	0	0	0
Tetradecaethyleneglycol dimethacrylate	CC(=C)C(=O)OCCOCCOCCOCCOCCOCCOCCOCCOCCOCCOCCOCCOCCOCCOC(=O)C(=C)C				1.1	g/cm3				37.7	Dyn/cm	http://www.chemspider.com/Chemical-Structure.170437.html?rid=c36b7b44-2881-457b-adb1-292142b6d299		0	0	0	0	0	0	0	0	0	0	0	0	0	1	0	0	0	0	0	0	0	0	0	0	0	0	0	0	0	0	0	0	0	0	0	0
1, 3-Butyleneglycol dimethacrylate	CC(CCOC(=O)C(=C)C)OC(=O)C(=C)C												https://pubchem.ncbi.nlm.nih.gov/compound/70916	0	1	0	0	0	0	0	0	0	0	0	0	0	1	0	0	0	0	0	0	0	0	0	0	0	0	0	0	0	0	0	0	0	0	0	0
n-Propyl acrylate	CCCOC(=O)C=C	0.92	g/cm3	Alfa Aesar L09714	0.9	g/cm3				25.9	Dyn/cm	http://www.chemspider.com/Chemical-Structure.12962.html?rid=17a0c9d6-df89-4822-af26-a1ac8e553df8		0	0	0	0	0	0	0	0	0	0	0	0	0	1	0	0	0	0	0	0	0	0	0	0	0	0	0	0	0	0	0	0	0	0	0	0
Tetraethyleneglycol dimethacrylate	CC(=C)C(=O)OCCOCCOCCOCCOC(=O)C(=C)C				1.1	g/cm3				34.5	Dyn/cm	http://www.chemspider.com/Chemical-Structure.7692.html?rid=ed3a6144-e464-43aa-90ab-cb4305d11cab		0	0	0	0	0	0	0	0	0	0	0	0	0	1	0	0	0	0	0	0	0	0	0	0	0	0	0	0	0	0	0	0	0	0	0	0
Methyl acrylate	COC(=O)C=C	0.954	g/cm3	Merck Millipore 800841	0.9	g/cm3	26.26	Dyn/cm	10.1021/je301333b	23.5	Dyn/cm	http://www.chemspider.com/Chemical-Structure.7022.html?rid=3fed2c98-45c0-41b0-b7dd-fb9d30b00fa0		0	0	0	0	0	0	0	0	0	0	0	0	0	0	0	0	0	0	0	0	0	0	0	0	0	0	0	0	0	0	0	0	0	0	0	0
n-Butyl methacrylate	CCCCOC(=O)C(C)=C	0.894	g/cm3	Merck Millipore 1918, 800585	0.9	g/cm3				26.4	Dyn/cm	http://www.chemspider.com/Chemical-Structure.7076.html?rid=86e350ff-9b15-4d03-ae76-881f4dbd713c		0	0	0	0	0	0	0	0	0	0	0	0	0	1	0	0	0	0	0	0	0	0	0	0	0	0	0	0	0	0	0	0	0	0	0	0
2-Ethoxyethyl methacrylate	CCOCCOC(=O)C(C)=C	0.963	g/cm3	Merck Millipore 4326, 840085	1	g/cm3				27.9	Dyn/cm	http://www.chemspider.com/Chemical-Structure.64496.html?rid=bf5924bd-e3c7-429f-b709-43fccb9c8a3a		0	0	0	0	0	0	0	0	0	0	0	0	0	1	0	0	0	0	0	0	0	0	0	0	0	0	0	0	0	0	0	0	0	0	0	0
i-Butyl methacrylate	CC(C)COC(=O)C(C)=C	0.882	g/cm3	Lewis, R.J. Sr.; Hawley's Condensed Chemical Dictionary 15th Edition. John Wiley & Sons, Inc. New York, NY 2007., p. 707									https://pubchem.ncbi.nlm.nih.gov/#query=i-Butyl%20methacrylate	0	1	0	0	0	0	0	0	0	0	0	0	0	0	0	0	0	0	0	0	0	0	0	0	0	0	0	0	0	0	0	0	0	0	0	0
1-6 Hexandiol dimethacrylate	CC(=C)C(=O)OCCCCCCOC(=O)C(=C)C													0	0	0	0	0	0	0	0	0	0	0	0	0	1	0	0	0	0	0	0	0	0	0	0	0	0	0	0	0	0	0	0	0	0	0	0
Ethyl acrylate	CCOC(=O)C=C	0.921	g/cm3	Merck Millipore 1171, 800836	0.9	g/cm3	25.15	Dyn/cm	10.1021/je301333b	24.9	Dyn/cm	http://www.chemspider.com/Chemical-Structure.8490.html?rid=7b7fe873-61e9-46ed-8749-751c331e96f3		0	0	0	0	0	0	0	0	0	0	0	0	0	0	0	0	0	0	0	0	0	0	0	0	0	0	0	0	0	0	0	0	0	0	0	0
Tetrahydrofurfuryl methacrylate	CC(=C)C(=O)OCC1CCCO1	1.04	g/cm3	Alfa Aesar L09365	1	g/cm3				33.7	Dyn/cm	http://www.chemspider.com/Chemical-Structure.16235.html?rid=e5cc02ad-311f-42da-bc9e-1acc7afc7cd3		0	0	0	0	0	0	0	0	0	0	0	0	0	0	0	0	0	0	0	0	0	0	0	0	0	0	0	0	0	0	0	0	0	0	0	0
4-Methacryloyloxyethyl trimellitate anhydride	CC(=C)C(=O)OCCOC(=O)C1=CC2=C(C=C1)C(=O)OC2=O												https://pubchem.ncbi.nlm.nih.gov/#query=4-Methacryloyloxyethyl%20trimellitate%20anhydride	0	0	0	0	0	0	0	0	0	0	0	0	0	1	0	0	0	0	0	0	0	0	0	0	0	0	0	0	0	0	0	0	0	0	0	0
2-Hydroxypropyl methacrylate	CC(O)COC(=O)C(C)=C	1.029	g/cm3	Merck Millipore 800610	1	g/cm3				32.3	Dyn/cm	http://www.chemspider.com/Chemical-Structure.12951.html?rid=5043dce2-32fc-4fdd-93b3-67d4973bbed4		0	1	0	0	0	0	0	0	0	0	0	0	0	0	0	0	0	0	0	0	0	0	0	0	0	0	0	0	0	0	0	0	0	0	0	0
2-Methoxyethyl methacrylate	COCCOC(=O)C(C)=C				1	g/cm3				27.3	Dyn/cm	http://www.chemspider.com/Chemical-Structure.73509.html?rid=cb133e4d-8634-4465-85d0-c475fdb55d56		0	0	0	0	0	0	0	0	0	0	0	0	0	1	0	0	0	0	0	0	0	0	0	0	0	0	0	0	0	0	0	0	0	0	0	0
2-Hydroxyethyl methacrylate	CC(=C)C(=O)OCCO	1.069	g/cm3	Merck Millipore 800588	1.1	g/cm3				33.7	Dyn/cm	http://www.chemspider.com/Chemical-Structure.12791.html?rid=aaade23d-e00b-4242-b476-ff569c426ad2		0	0	0	0	0	0	0	0	0	0	0	0	0	1	0	0	0	0	0	0	0	0	0	0	0	0	0	0	0	0	0	0	0	0	0	0
n-Propyl methacrylate	CCCOC(=O)C(C)=C	0.902	g/cm3	Alfa Aesar L09493	0.9	g/cm3				25.6	Dyn/cm	http://www.chemspider.com/Chemical-Structure.15775.html?rid=f35c1b37-96f0-48eb-99eb-b0cb3f6cb739		0	0	0	0	0	0	0	0	0	0	0	0	0	1	0	0	0	0	0	0	0	0	0	0	0	0	0	0	0	0	0	0	0	0	0	0
Tricosaethyleneglycol dimethacrylate	CC(=C)C(=O)OCCOCCOCCOCCOCCOCCOCCOCCOCCOCCOCCOCCOCCOCCOCCOCCOCCOCCOCCOCCOCCOCCOCCOC(=O)C(=C)C												https://pubchem.ncbi.nlm.nih.gov/#query=Tricosaethyleneglycol%20dimethacrylate	0	0	0	0	0	0	0	0	0	0	0	0	0	1	0	0	0	0	0	0	0	0	0	0	0	0	0	0	0	0	0	0	0	0	0	0
Ethyl methacrylate	CCOC(=O)C(C)=C	0.912	g/cm3	Merck Millipore 800579	0.9	g/cm3				24.7	Dyn/cm	http://www.chemspider.com/Chemical-Structure.7066.html?rid=25eef033-2aba-4b31-9bc9-9340e62cc4b9		0	0	0	0	0	0	0	0	0	0	0	0	0	0	0	0	0	0	0	0	0	0	0	0	0	0	0	0	0	0	0	0	0	0	0	0
Dimethylaminoethyl methacrylate	CN(C)CCOC(=O)C(C)=C				0.9	g/cm3				28.1	Dyn/cm	http://www.chemspider.com/Chemical-Structure.10605833.html?rid=4ba020b2-ef3a-48af-bf9f-7e4b307e721c		0	0	0	0	0	0	0	0	0	0	0	0	0	1	0	0	0	0	0	0	0	0	0	0	0	0	0	0	0	0	0	0	0	0	0	0
Methyl methacrylate	COC(=O)C(C)=C	0.942	g/cm3	Merck Millipore 800590	0.9	g/cm3				23.5	Dyn/cm	http://www.chemspider.com/Chemical-Structure.6406.html?rid=baa34aa8-189d-48c7-a58b-56c07f1a5750		0	0	0	0	0	0	0	0	0	0	0	0	0	0	0	0	0	0	0	0	0	0	0	0	0	0	0	0	0	0	0	0	0	0	0	0
1,10-Decane-diol-dimethacrylate	CC(=C)C(=O)OCCCCCCCCCCOC(=O)C(=C)C													0	0	0	0	0	0	0	0	0	0	0	0	0	1	0	0	0	0	0	0	0	0	0	0	0	0	0	0	0	0	0	0	0	0	0	0
Bisphenol-A-dimethacrylate	CC(=C)C(=O)OC1=CC=C(C=C1)C(C)(C)C2=CC=C(C=C2)OC(=O)C(=C)C												https://pubchem.ncbi.nlm.nih.gov/#query=Bisphenol-A-dimethacrylate	0	0	0	0	0	0	0	0	1	0	0	0	0	0	0	0	0	0	0	0	0	0	0	0	0	0	0	0	0	0	0	0	0	0	0	0
Ethoxylated bisphenol-A dimethacrylate	C=C(C)C(=O)OCCOCCOc1ccc(C(C)(C)c2ccc(OCCOCCOC(=O)C(=C)C)cc2)cc1												https://pubchem.ncbi.nlm.nih.gov/#query=Ethoxylated%20bisphenol-A%20dimethacrylate	0	0	0	0	0	0	0	0	1	0	0	0	0	1	0	0	0	0	0	0	0	0	0	0	0	0	0	0	0	0	0	0	0	0	0	0
Ethyleneglycol dimethacrylate	CC(=C)C(=O)OCCOC(=O)C(=C)C	1.048	g/cm3	Merck Millipore 818847	1	g/cm3				31.2	Dyn/cm	http://www.chemspider.com/Chemical-Structure.7077.html?rid=ee1ac4f1-c411-4d0c-b5b1-5e69577134f6		0	0	0	0	0	0	0	0	0	0	0	0	0	1	0	0	0	0	0	0	0	0	0	0	0	0	0	0	0	0	0	0	0	0	0	0
2-Hydroxy ethyl acrylate	C=CC(=O)OCCO	1.106	g/cm3	Alfa Aesar B24815	1.1	g/cm3				35.5	Dyn/cm	http://www.chemspider.com/Chemical-Structure.12612.html?rid=fedde2c8-b167-42d2-9471-dfa7eb578491		0	0	0	0	0	0	0	0	0	0	0	0	0	1	0	0	0	0	0	0	0	0	0	0	0	0	0	0	0	0	0	0	0	0	0	0
Allyl methacrylate	CC(=C)C(=O)OCC=C	0.938	g/cm3	Alfa Aesar L12993	0.9	g/cm3				25.7	Dyn/cm	http://www.chemspider.com/Chemical-Structure.7003.html?rid=56ba190d-63c9-4d15-9504-dc0aec45da27		0	0	0	0	0	0	0	0	0	0	0	0	0	0	0	0	0	0	0	0	0	0	0	0	0	0	0	0	0	0	0	0	0	0	0	0
Hexyl acrylate	CCCCCCOC(=O)C=C	0.89	g/cm3	Alfa Aesar L09905	0.9	g/cm3				28	Dyn/cm	http://www.chemspider.com/Chemical-Structure.16338.html?rid=060b4250-330d-49e2-9f15-81de8b7cf289		0	0	0	0	0	0	0	0	0	0	0	0	0	1	0	0	0	0	0	0	0	0	0	0	0	0	0	0	0	0	0	0	0	0	0	0
Isobutyl acrylate	CC(C)COC(=O)C=C	0.888	g/cm3	Alfa Aesar L12739	0.9	g/cm3				25.6	Dyn/cm	http://www.chemspider.com/Chemical-Structure.7531.html?rid=de24f75a-0ef0-4756-8e78-ce97b6f7040a		0	1	0	0	0	0	0	0	0	0	0	0	0	0	0	0	0	0	0	0	0	0	0	0	0	0	0	0	0	0	0	0	0	0	0	0
2-Hydroxy propyl methacrylate	CC(COC(=O)C(=C)C)O	1.029	g/cm3	Merck Millipore 800610	1	g/cm3				32.3	Dyn/cm	http://www.chemspider.com/Chemical-Structure.12951.html?rid=b555be2a-07d3-4d7c-9dcb-7e96866945d0		0	1	0	0	0	0	0	0	0	0	0	0	0	0	0	0	0	0	0	0	0	0	0	0	0	0	0	0	0	0	0	0	0	0	0	0
Isobutyl methacrylate	CC(C)COC(=O)C(=C)C	0.889	g/cm3	Alfa Aesar 41948	0.9	g/cm3				25.4	Dyn/cm	http://www.chemspider.com/Chemical-Structure.7074.html?rid=34765616-8076-488b-9e53-e337e709fd08		0	1	0	0	0	0	0	0	0	0	0	0	0	0	0	0	0	0	0	0	0	0	0	0	0	0	0	0	0	0	0	0	0	0	0	0
Acrylamide	C=CC(=O)N	1.12	g/cm3	Wikidata Q342939	1	g/cm3				31.1	Dyn/cm	http://www.chemspider.com/Chemical-Structure.6331.html?rid=9c2769f7-7637-4c6a-88e2-d58274da7f70		0	0	0	0	0	0	0	0	0	0	0	0	0	0	0	0	0	0	0	0	0	0	0	0	0	0	0	0	0	0	0	0	0	0	0	0
2,3 epoxymethacrylic acid	CC(=C)C(=O)OCC1CO1													0	0	0	0	0	0	0	0	0	0	0	0	0	0	0	0	0	0	0	0	0	0	0	0	0	0	0	0	0	0	0	0	0	0	0	0
Methacrylic acid	CC(=C)C(=O)O	1.013	g/cm3	Merck Millipore 1916, 800578	1	g/cm3				30.9	Dyn/cm	http://www.chemspider.com/Chemical-Structure.3951.html?rid=7f2a4b4e-a61c-4d7a-a9b3-d2891432758f		0	0	0	0	0	0	0	0	0	0	0	0	0	0	0	0	0	0	0	0	0	0	0	0	0	0	0	0	0	0	0	0	0	0	0	0
Bisphenol A glycidyl dimethacrylate	CC(=C)C(=O)OCC(COC1=CC=C(C=C1)C(C)(C)C2=CC=C(C=C2)OCC(COC(=O)C(=C)C)O)O												https://pubchem.ncbi.nlm.nih.gov/#query=Bisphenol%20A%20glycidyl%20dimethacrylate	0	1	0	0	0	0	0	0	1	0	0	0	0	0	0	0	0	0	0	0	0	0	0	0	0	0	0	0	0	0	0	0	0	0	0	0
Dimethylaminoethylmethacrylate	CC(=C)C(=O)OCCN(C)C											http://www.chemspider.com/Chemical-Structure.14455492.html?rid=86855199-eeed-4247-9829-6abd51ec3fea		0	0	0	0	0	0	0	0	0	0	0	0	0	1	0	0	0	0	0	0	0	0	0	0	0	0	0	0	0	0	0	0	0	0	0	0
2-hydroxyisopropyl methacrylate	CC(=C)C(=O)OC(C)(C)O													0	0	0	0	0	0	0	0	0	0	0	0	0	0	0	0	0	0	0	0	0	0	0	0	0	0	0	0	0	0	0	0	0	0	0	0
2, 2-Bis-4 (methacryloyloxypolyethoxy) phenyl propane	CC(=C)C(=O)OCCOC(=O)OC1=CC=C(C=C1)C(C)(C)C2=CC=C(C=C2)OC(=O)OCCOC(=O)C(=C)C													0	0	0	0	0	0	0	0	1	0	0	0	0	1	0	0	0	0	0	0	0	0	0	0	0	0	0	0	0	0	0	0	0	0	0	0
Bisphenol-A glycidil dimethacrylate	CC(=C)C(=O)OCC(COC1=CC=C(C=C1)C(C)(C)C2=CC=C(C=C2)OCC(COC(=O)C(=C)C)O)O													0	1	0	0	0	0	0	0	1	0	0	0	0	0	0	0	0	0	0	0	0	0	0	0	0	0	0	0	0	0	0	0	0	0	0	0
2-(dimethylamino) ethyl methacrylate	CC(=C)C(=O)OCCN(C)C	0.93	g/cm3	ILO-WHO International Chemical Safety Cards (ICSCs)									https://pubchem.ncbi.nlm.nih.gov/compound/17869	0	0	0	0	0	0	0	0	0	0	0	0	0	1	0	0	0	0	0	0	0	0	0	0	0	0	0	0	0	0	0	0	0	0	0	0
[truncated: 3,290 more columns]

## Sheet: Table S2
Dental monomer			TopoPSA	AATS1Z	TopoPSA(NO)	AATS1m	ATSC1c	BCUTc-1h			AATS1dv	BCUTs-1h	AATS4dv	ATSC1c	MATS1dv	ATS0s
Bisphenol-A glycidyl dimethacrylate			111.52	23.4054	111.52	87.8477	-0.964617	0.452463			6.40541	7.00937	2.58462	-0.964617	0.296767	357.34
Urethane dimethacrylate			129.26	22.1429	129.26	82.1606	-1.57939	0.50008			5.84286	7.01154	2.01105	-1.57939	0.401905	371.507
Lauryl acrylate			26.3	17.7273	26.3	63.4301	-0.273853	0.445417			2.72727	7.00827	0.685714	-0.273853	0.279182	133.778
2-Hydroxyethyl acrylate			46.53	23.3333	46.53	86.8217	-0.368923	0.445725			6.13333	7.00827	2.33333	-0.368923	0.159271	125.528
2-Ethylbuthyl methacrylate			26.3	18.6207	26.3	67.1908	-0.280792	0.445058			3.7931	7.00827	0.902778	-0.280792	0.42555	114.333
Glycidil methacrylate			38.83	24	38.83	90.1606	-0.310653	0.445734			6.5	7.00827	2.06061	-0.310653	0.300412	108.333
2-Phenoxyethyl methacrylate			35.53	23.5862	35.53	88.7228	-0.374116	0.446234			6.48276	7.00827	2.23077	-0.374116	0.294689	133.333
2-Hydroxypropyl acrylate			46.53	22.1111	46.53	81.7113	-0.380463	0.445779			5.66667	7.00827	1.83333	-0.380463	0.245246	131.056
Benzyl methacrylate			26.3	23.04	26.3	86.5767	-0.280911	0.445776			6.24	7.00827	2.24	-0.280911	0.285004	116.833
Neopenthylglycol dimethacrylate			52.6	21.3333	52.6	78.8269	-0.553067	0.449189			5.55556	7.00936	1.48148	-0.553067	0.416422	193.674
Lauryl methacrylate			26.3	17.617	26.3	62.966	-0.277576	0.445097			2.76596	7.00827	0.649573	-0.277576	0.32673	138.556
2-Buthoxyethyl methacrylate			35.53	20	35.53	72.9532	-0.307129	0.445483			4.2	7.00827	1.26667	-0.307129	0.33057	125.306
Monoethyleneglycol dimethacrylate			52.6	23.1111	52.6	86.3827	-0.545126	0.450411			6.66667	7.00935	1.85185	-0.545126	0.393011	178.111
n-Butyl acrylate			26.3	19.8	26.3	72.1549	-0.274025	0.4453			4.4	7.00827	1.09091	-0.274025	0.35913	99.7778
Diethyleneglycol dimethacrylate			61.83	22.9412	61.83	85.5692	-0.578293	0.449448			6.11765	7.00936	1.85507	-0.578293	0.333836	198.861
i-Butyl acrylate			26.3	19.8	26.3	72.1549	-0.27734	0.445345			4.5	7.00827	0.928571	-0.27734	0.376695	101.056
2-Hydroxy-1, 3-dimethacryloxy propane			72.83	23.2903	72.83	86.9998	-0.649659	0.450309			6.54839	7.00936	2.37681	-0.649659	0.316358	217.889
Triethylene glycol dimethacrylate			71.06	22.8293	71.06	85.0335	-0.609649	0.449593			5.7561	7.00936	1.85714	-0.609649	0.293589	219.611
Nonaethyleneglycol dimethacrylate			126.44	22.5542	126.44	83.7168	-0.797605	0.450709			4.86747	7.00937	1.86207	-0.797605	0.189121	344.111
Tetradecaethyleneglycol dimethacrylate			172.59	22.4746	172.59	83.3356	-0.954234	0.451881			4.61017	7.00937	1.86345	-0.954234	0.157065	447.861
1, 3-Butyleneglycol dimethacrylate			52.6	21.8182	52.6	80.8875	-0.554411	0.449028			5.90909	7.00936	1.69333	-0.554411	0.426853	187.889
n-Propyl acrylate			26.3	20.4706	26.3	74.9776	-0.274448	0.445281			4.94118	7.00827	1.08333	-0.274448	0.373872	95.5278
Tetraethyleneglycol dimethacrylate			80.29	22.75	80.29	84.654	-0.640975	0.449761			5.5	7.00936	1.85859	-0.640975	0.26436	240.361
Methyl acrylate			26.3	22.9091	26.3	85.2421	-0.261223	0.445209			6.54545	7.00827	0.166667	-0.261223	0.338575	87.0278
n-Butyl methacrylate			26.3	19.3043	26.3	70.0685	-0.277747	0.44497			4.26087	7.00827	0.888889	-0.277747	0.419089	104.556
2-Ethoxyethyl methacrylate			35.53	21	35.53	77.1517	-0.306072	0.445448			4.91667	7.00827	1.52381	-0.306072	0.346238	116.806
i-Butyl methacrylate			26.3	19.3043	26.3	70.0685	-0.281061	0.445018			4.34783	7.00827	0.814815	-0.281061	0.433526	105.833
1-6 Hexandiol dimethacrylate			52.6	20.9231	52.6	77.0832	-0.550695	0.448785			5.02564	7.00936	1.11111	-0.550695	0.374125	195.111
Ethyl acrylate			26.3	21.4286	26.3	79.0101	-0.272702	0.44525			5.71429	7.00827	0.866667	-0.272702	0.390533	91.2778
Tetrahydrofurfuryl methacrylate			35.53	22.1538	35.53	82.3142	-0.314064	0.445534			5.30769	7.00827	1.80392	-0.314064	0.307801	116.833
4-Methacryloyloxyethyl trimellitate anhydride			95.97	29.1429	95.97	112.639	-0.917267	0.489246			10.5429	7.01153	5.88406	-0.917267	0.326047	296.472
2-Hydroxypropyl methacrylate			46.53	21.2381	46.53	78.061	-0.384171	0.445466			5.33333	7.00827	1.42857	-0.384171	0.320998	135.833
2-Methoxyethyl methacrylate			35.53	21.7143	35.53	80.1505	-0.297532	0.445427			5.2381	7.00827	1.4359	-0.297532	0.313279	112.556
2-Hydroxyethyl methacrylate			46.53	22.1111	46.53	81.7113	-0.372632	0.44541			5.66667	7.00827	1.53333	-0.372632	0.259857	130.306
n-Propyl methacrylate			26.3	19.8	26.3	72.1549	-0.27817	0.444951			4.7	7.00827	0.833333	-0.27817	0.436777	100.306
Tricosaethyleneglycol dimethacrylate			255.66	22.4088	255.66	83.0209	-1.23617	0.454829			4.39779	7.00939	1.86458	-1.23617	0.129872	634.611
Ethyl methacrylate			26.3	20.4706	26.3	74.9776	-0.276426	0.444917			5.29412	7.00827	0.592593	-0.276426	0.457421	96.0556
Dimethylaminoethyl methacrylate			29.54	20.16	29.54	73.5948	-0.273613	0.44518			4.48	7.00827	0.966667	-0.273613	0.373539	111.306
Methyl methacrylate			26.3	21.4286	26.3	79.0101	-0.264959	0.444877			5.85714	7.00827	0.125	-0.264959	0.422586	91.8056
1,10-Decane-diol-dimethacrylate			52.6	19.7647	52.6	72.16	-0.550715	0.448909			4.15686	7.00936	0.920635	-0.550715	0.35475	212.111
Bisphenol-A-dimethacrylate			52.6	23.5385	52.6	88.7955	-0.60261	0.454961			7.15385	7.00936	2.77372	-0.60261	0.4467	236.285
Ethoxylated bisphenol-A dimethacrylate			89.52	23.1	89.52	86.5681	-0.821007	0.451523			6.05	7.00937	2.25641	-0.821007	0.319161	319.285
Ethyleneglycol dimethacrylate			52.6	23.1111	52.6	86.3827	-0.545126	0.450411			6.66667	7.00935	1.85185	-0.545126	0.393011	178.111
2-Hydroxy ethyl acrylate			46.53	23.3333	46.53	86.8217	-0.368923	0.445725			6.13333	7.00827	2.33333	-0.368923	0.159271	125.528
Allyl methacrylate			26.3	21.3333	26.3	78.8269	-0.289623	0.445469			5.55556	7.00827	1.375	-0.289623	0.355124	105.056
Hexyl acrylate			26.3	18.9231	26.3	68.4636	-0.273855	0.445329			3.69231	7.00827	0.941176	-0.273855	0.333988	108.278
Isobutyl acrylate			26.3	19.8	26.3	72.1549	-0.27734	0.445345			4.5	7.00827	0.928571	-0.27734	0.376695	101.056
2-Hydroxy propyl methacrylate			46.53	21.2381	46.53	78.061	-0.384171	0.445466			5.33333	7.00827	1.42857	-0.384171	0.320998	135.833
Isobutyl methacrylate			26.3	19.3043	26.3	70.0685	-0.281061	0.445018			4.34783	7.00827	0.814815	-0.281061	0.433526	105.833
Acrylamide			43.09	21.5556	43.09	79.2766	-0.280758	0.385966			6	7.00827	0	-0.280758	0.201923	85.7778
2,3 epoxymethacrylic acid			38.83	24	38.83	90.1606	-0.310653	0.445734			6.5	7.00827	2.06061	-0.310653	0.300412	108.333
Methacrylic acid			37.3	22	37.3	81.253	-0.387946	0.448691			6.54545	7.00829	0	-0.387946	0.327378	109.556
Bisphenol A glycidyl dimethacrylate			111.52	23.4054	111.52	87.8477	-0.964617	0.452463			6.40541	7.00937	2.58462	-0.964617	0.296767	357.34
Dimethylaminoethylmethacrylate			29.54	20.16	29.54	73.5948	-0.273613	0.44518			4.48	7.00827	0.966667	-0.273613	0.373539	111.306
2-hydroxyisopropyl methacrylate			46.53	21.2381	46.53	78.061	-0.471365	0.447646			6.09524	7.00827	1.78261	-0.471365	0.476626	137.368
2, 2-Bis-4 (methacryloyloxypolyethoxy) phenyl propane			123.66	25.3333	123.66	96.1721	-1.78937	0.593088			7.94444	7.01155	3.38286	-1.78937	0.372479	405.84
Bisphenol-A glycidil dimethacrylate			111.52	23.4054	111.52	87.8477	-0.964617	0.452463			6.40541	7.00937	2.58462	-0.964617	0.296767	357.34
2-(dimethylamino) ethyl methacrylate			29.54	20.16	29.54	73.5948	-0.273613	0.44518			4.48	7.00827	0.966667	-0.273613	0.373539	111.306
